# Supplementary material for: Genetic Diversity and Population Structure of Rhodeus uyekii in the Republic of Korea Revealed by Microsatellite Markers from Whole Genome Assembly
Source: Int J Mol Sci. 2024 Jun 18;25(12):6689. doi: 10.3390/ijms25126689 (PMC11203500; doi:10.3390/ijms25126689)
Supplement: Supplementary file 1 [file ijms-25-06689-s001.zip]

Archive with 1 entries (1 files):
- ijms-3043082-supplementary.pdf
